# Supplementary material for: Maize chlorotic mottle virus exhibits low divergence between differentiated regional sub-populations
Source: Sci Rep. 2018 Jan 19;8:1173. doi: 10.1038/s41598-018-19607-4 (PMC5775324; doi:10.1038/s41598-018-19607-4)
Supplement: Supplementary file 1 — S1 [file 41598_2018_19607_MOESM1_ESM.xlsx]

## Sheet: Farm details
Table S1	Sample details for MCMV samples.
Site	Country	Region	Latitude	Longitude	Altitude (m)	Collection date
T1 F1	Kenya	Nakuru	-0.26013	36.1089	1912	2014-06-08
T1 F2	Kenya	Nakuru	-0.1422	36.152	2086	2014-06-08
T1 F3	Kenya	Baringo	0.47682	36.0013	1022	2014-07-08
T1 F4	Kenya	Baringo	0.4222	36.0234	1005	2014-07-08
T1 F5	Kenya	Baringo	0.56921	36.0274	1023	2014-07-08
T1 F6	Kenya	Nakuru	-0.51694	36.3553	1985	2014-08-08
T1 F7	Kenya	Nakuru	-0.63207	36.3688	1908	2014-08-08
T1 F8	Kenya	Nakuru	-0.769	36.4936	2155	2014-08-08
T2 F1	Kenya	Machakos	-1.24126	37.4694	1185	13/8/14
T2 F2	Kenya	Kitui	-0.25737	38.1422	442	14/8/14
T2 F3	Kenya	Kitui	-0.23936	38.1671	438	14/8/14
T2 F4	Kenya	Kitui	-0.21219	38.1738	419	14/8/14
T2 F5	Kenya	Machakos	-1.15649	37.4328	1284	15/8/14
ANETF1	Ethiopia	Oromia	8.30997	39.3518	1241	2014-08-08
ANETF2	Ethiopia	Oromia	8.24711	39.0227	1595	2014-08-09
ANETF3	Ethiopia	Oromia	7.5268	38.4236	1642	2014-08-09
ANETF4	Ethiopia	Oromia	8.31417	39.356	1235	2014-08-09
Pioneer Hi-Bred station	Hawaii	Kauai	NR	NR		December 2009
Portoviejo	Ecuador	Manami	NR	NR	44	May and December 2015
Sta Elena	Ecuador	Santa Elena	NR	NR	0	September 2016
B	Rwanda	Northern Province	NR	NR	NR	2013-03-11

## Sheet: Consensus_seq_details
Sample Name	Contig length
Taiwan Sweetcorn 2014	4436
China Yunnan Sugarcane 2013	4436
China Yunnan Sugarcane 2 2013	4437
Kenya Bomet 2012	4428
USA Kansas 1989	4437
China Sichuan 2012	4436
China Yunnan 2012	4436
China Yunnan 2011	4436
USA Nebraska 2008	4436
Rwanda Northern Province 2014	4381
Rwanda Northern Province 2 2014	4382
Rwanda Northern Province 3 2014	4399
Rwanda Northern Province 4 2014	4438
Ethiopia East Shewa 1 2014	4436
Ethiopia East Shewa 2 2014 (WHY TWO?)	4447
Ethiopia East Shewa 2 2014 (WHY TWO?)	4447
Ethiopian East Shewa Sugarcane 2014	4446
Rwanda B1 2013	4436
Rwanda B2 2013	4436
Rwanda B3 2013	4440
Rwanda Northern Province 2013 Camlibrary	4436
Ethiopia East Shewa 2014 Camlibrary	4436
Kenya Nakuru 2014 T1F1S1	4446
Kenya Nakuru 2014 T1F2S2	4436
Kenya Baringo 2014 T1F3S1	4436
Kenya Baringo 2014 T1F3S2	4436
Kenya Baringo 2014 T1F4S1	4436
Kenya Baringo 2014 T1F4S3	4436
Kenya Baringo 2014 T1F5S2	4436
Kenya Baringo 2014 T1F5S3	4436
Kenya Nakuru 2014 T1F6S1	4436
Kenya Nakuru 2014 T1F6S2	4436
Kenya Nakuru 2014 T1F6S3	4436
Kenya Nakuru 2014 T1F7S1	4436
Kenya Nakuru 2014 T1F7S2	4436
Kenya Nakuru 2014 T1F7S3	4441
Kenya Nakuru 2014 T1F8S2	4436
Kenya Nakuru 2014 T1F8S3	4436
Kenya Machakos 2014 T2F1S1	4441
Kenya Machakos 2014 T2F1S2	4436
Kenya Machakos 2014 T2F1S3	4436
Kenya Kitui 2014 T2F2S4	4436
Kenya Kitui 2014 T2F2S5	4453
Kenya Kitui 2014 T2F3S4	4441
Kenya Machakos 2014 T2F5S1	4436
Kenya Machakos 2014 T2F5S2	4436

## Sheet: Indexing Assignment
Sample Name	Original Phylogeny name	New Phylogeny name, named 07_10_15	RNA Sample tube	Sample number (book 1, p80)	Sample index number (illumina scriptseq indexes)	Index sequence
T1F1S1	Kenya Nakuru 2014 T1F1S1	Kenya Nakuru 2014 T1F1S1	A1	1	1	ATCACG
T1F3S1	Kenya Baringo 2014 T1F3S1	Kenya Baringo 2014 T1F3S1	X1	2	2	CGATGT
T1F3S2	Kenya Baringo 2014 T1F3S2	Kenya Baringo 2014 T1F3S2	B2	3	3	TTAGGC
T1F4S1	Kenya Baringo 2014 T1F4S1	Kenya Baringo 2014 T1F4S1	C2	4	4	TGACCA
T1F5S2	Kenya Baringo 2014 T1F5S2	Kenya Baringo 2014 T1F5S2	D1	5	5	ACAGTG
T1F6S2	Kenya Nakuru 2014 T1F6S2	Kenya Nakuru 2014 T1F6S2	D2	6	6	GCCAAT
T1F6S3	Kenya Nakuru 2014 T1F6S3	Kenya Nakuru 2014 T1F6S3	E2	7	7	CAGATC
T1F7S1	Kenya Nakuru 2014 T1F7S1	Kenya Nakuru 2014 T1F7S1	E2 (DIFF DATE)	8	8	ACTTGA
T1F7S3	Kenya Nakuru 2014 T1F7S3	Kenya Nakuru 2014 T1F7S3	F1	9	9	GATCAG
T1F8S2	Kenya Nakuru 2014 T1F8S2	Kenya Nakuru 2014 T1F8S2	F2	10	10	TAGCTT
T1F8S3	Kenya Nakuru 2014 T1F8S3	Kenya Nakuru 2014 T1F8S3	F1S	11	11	GGCTAC
T2F1S1	Kenya Machakos 2014 T2F1S1	Kenya Machakos 2014 T2F1S1	G1	12	12	CTTGTA
T2F1S3	Kenya Machakos 2014 T2F1S3	Kenya Machakos 2014 T2F1S3	G2	13	18	GTCCGC
T2F2S4	Kenya Machakos 2014 T2F1S3	Kenya Machakos 2014 T2F1S3	H1	14	25	ACTGAT
T2F2S5	Kenya Kitui 2014 T2F2S5	Kenya Kitui 2014 T2F2S5	H2	15	27	ATTCCT
T2F3S4 SPLOTCH	Kenya Kitui 2014 T2F3S4	Kenya Kitui 2014 T2F3S4	K2	17	29	CAACTA
T2F5S1	Kenya Machakos 2014 T2F5S1	Kenya Machakos 2014 T2F5S1	J1	18	33	CAGGCG
T2F5S2	Kenya Machakos 2014 T2F5S2	Kenya Machakos 2014 T2F5S2	K1	19	35	CATTTT
ANETF2S1	Ethiopia East Shewa 2 2014 (first one)	Ethiopia East Shewa 2 2014	N2	20	37	CGGAAT
ANETF3S2	Ethiopia East Shewa 2 2014 (second one)	Ethiopia East Shewa 3 2014	Q1	21	39	CTATAC
ANETF4S2	Ethiopian East Shewa Sugarcane 2014	Ethiopian East Shewa Sugarcane 2014	R1	22	41	GACGAC
LETF2S1	Ethiopia East Shewa 2014 Camlibrary	Ethiopia East Shewa 2014 Camlibrary	U2	24	43	TACAGC
T2F1S2	Kenya Machakos 2014 T2F1S2	Kenya Machakos 2014 T2F1S2	D2	27	45	TCATTC
FERA Rwanda	Rwanda Northern Province 2013 Camlibrary	Rwanda Northern Province 2013 Camlibrary		30	47	TCGAAG
T1F4S3	Kenya Baringo 2014 T1F4S3	Kenya Baringo 2014 T1F4S3		1 (earlier library batch, book 1, p40)	13	AGTCAA
T1F6S1	Kenya Nakuru 2014 T1F6S1	Kenya Nakuru 2014 T1F6S1		2 (earlier library batch, book 1, p40)	23	GAGTGG
T1F2S2	Kenya Nakuru 2014 T1F2S2	Kenya Nakuru 2014 T1F2S2		3 (earlier library batch, book 1, p40)	30	CACCGG
T1F5S3	Kenya Baringo 2014 T1F5S3	Kenya Baringo 2014 T1F5S3		4 (earlier library batch, book 1, p40)	22	CGTACG
T1F7S2	Kenya Nakuru 2014 T1F7S2	Kenya Nakuru 2014 T1F7S2		5 (earlier library batch, book 1, p40)	20	GTGGCC
ANETF1S2	Ethiopia East Shewa 1	Ethiopia East Shewa 1		6 (earlier library batch, book 1, p40)	46	TCCCGA
