# Supplementary material for: Maize chlorotic mottle virus exhibits low divergence between differentiated regional sub-populations
Source: Sci Rep. 2018 Jan 19;8:1173. doi: 10.1038/s41598-018-19607-4 (PMC5775324; doi:10.1038/s41598-018-19607-4)
Supplement: Supplementary file 2 — S2 [file 41598_2018_19607_MOESM2_ESM.xlsx]

## Sheet: Diversifying selection
Table S2	Summary of selection on MCMV genome (multiple sheets)
ORF	Codon	α	β-	Pr[β=β-]	β+	Pr[β=β+]	p-value	q-value	bp position in ORF (1st base of codon)	bp position in Genome
P50	10	0	0	0.97563	837.858	0.0243696	0.096567	1	28	164
P50	118	0.894106	0.894106	0.930373	183.246	0.0696272	0.0226552	1	352	488
P32	175	0	0	0.978184	5651.68	0.0218157	0.0567632	1	523	640
P31 post RT stop	149	0	0	0.42823	92.0361	0.57177	0.0977302	1	445	3646
P31 post RT stop	170	0	0	0.762151	302.394	0.237849	0.0997408	1	508	3709
P111 post RT stop	329	0	0	0.936141	459.133	0.0638595	0.028801	1	985	1972

## Sheet: Positive selection
Table S2	Summary of selection on MCMV genome (multiple sheets)
ORF	Codon	dS	dN	dN Leaves	dN/dS	Normalized dN-dS	p-value	bp position in ORF (1st base of codon)	bp position in Genome
P50	43	1.49459e-15	12.6201	0	8443854167363630	101.983	0.0750372	127	263
P50	117	2.3621e-15	14.3169	3.33017	6061089708310400	115.696	0.0734244	349	485
P32	209	3.08746e-14	21.629	0	700543488822527	221.718	0.0734278	625	742
P31 post RT stop	172	1e-06	54.9426	0	54942600	624.696	0.0967984	514	3715

## Sheet: Negative selection
Table S2	Summary of selection on MCMV genome (multiple sheets)
ORF	Codon	dS	dN	dN Leaves	dN/dS	Normalized dN-dS	p-value	bp position in ORF (1st base of codon)	bp position in Genome
P50	202	12.0186	0	0	0	-97.1226	0.0795129	604	740
P50	312	9.35217	0	0	0	-75.5753	0.0973454	934	1070
P50	315	10.7131	0	0	0	-86.573	0.0864421	943	1079
P50	336	22.2469	0	0	0	-179.778	0.0247705	1006	1142
P50	349	17.2511	0	0	0	-139.407	0.0372461	1045	1181
P50	355	14.0872	0	0	0	-113.839	0.0540147	1063	1199
P50	373	22.9776	0	0	0	-185.683	0.0163906	1117	1253
P50	409	12.7126	0	0	0	-102.731	0.0627712	1225	1361
P50	419	16.5395	0	0	0	-133.657	0.0456837	1255	1391
P32	89	35.1154	0	0	0	-359.967	0.0547424	265	382
P31 post RT stop	192	224.615	0	0	0	-2553.86	0.0015101	574	3775
P7a	20	12.8697	0	0	0	-112.792	0.0215186	58	3052
P7a	56	11.4715	0	0	0	-100.538	0.0539559	166	3160
P7a	65	9.09822	0	0	0	-79.7381	0.0696376	193	3187
P7b	49	17.0732	0	0	0	-271.324	0.0974902	145	3347
P7b	50	51.014	0	0	0	-810.703	0.018831	148	3350
Capsid	88	7.49723	0	0	0	-55.7287	0.0631885	262	3645
Capsid	94	12.9202	0	0	0	-96.0388	0.0813636	280	3663
Capsid	103	6.69129	0	0	0	-49.7379	0.0387779	307	3690
Capsid	109	6.9516	0	0	0	-51.6729	0.053971	325	3708
Capsid	111	19.5979	0	0	0	-145.676	0.029121	331	3714
Capsid	114	8.00986	0	0	0	-59.5392	0.0547426	340	3723
Capsid	122	8.93121	0	0	0	-66.3878	0.0249163	364	3747
Capsid	152	5.71834	0	0	0	-42.5058	0.0837155	454	3837
Capsid	157	10.666	0	0	0	-79.283	0.0276618	469	3852
Capsid	159	4.38742	0	0	0	-32.6127	0.0976808	475	3858
Capsid	160	8.12969	0	0	0	-60.4299	0.0407813	478	3861
Capsid	164	6.03053	0	0	0	-44.8264	0.0995803	490	3873
Capsid	168	6.20869	0	0	0	-46.1507	0.0421463	502	3885
Capsid	170	13.3404	0	0	0	-99.162	0.025197	508	3891
Capsid	178	13.8909	0	0	0	-103.255	0.025125	532	3915
Capsid	182	10.0486	0	0	0	-74.6935	0.0598783	544	3927
Capsid	190	5.99474	0	0	0	-44.5603	0.0639972	568	3951
Capsid	198	4.2162	0	0	0	-31.34	0.0997978	592	3975
Capsid	221	10.3976	0	0	0	-77.2882	0.0473971	661	4044
P111 post RT stop	55	20.5875	0	0	0	-168.824	0.0142367	163	1150
P111 post RT stop	81	8.05938	0	0	0	-66.0894	0.0720061	241	1228
P111 post RT stop	98	7.65026	0	0	0	-62.7345	0.0931882	292	1279
P111 post RT stop	106	10.7317	0	0	0	-88.003	0.0451108	316	1303
P111 post RT stop	137	9.51585	0	0	0	-78.0329	0.0464698	409	1396
P111 post RT stop	147	23.8455	0	0	0	-195.54	0.00859863	439	1426
P111 post RT stop	149	10.1346	0	0	0	-83.1066	0.0548499	445	1432
P111 post RT stop	162	8.73806	0	0	0	-71.6547	0.0626174	484	1471
P111 post RT stop	185	14.3826	0	0	0	-117.942	0.0346953	553	1540
P111 post RT stop	190	7.24838	0	0	0	-59.4389	0.0871739	568	1555
P111 post RT stop	209	7.864	0	0	0	-64.4872	0.0764951	625	1612
P111 post RT stop	217	6.70239	0	0	0	-54.9616	0.0730957	649	1636
P111 post RT stop	275	13.1059	0	0	0	-107.473	0.0227897	823	1810
P111 post RT stop	282	6.98762	0	0	0	-57.3006	0.0970702	844	1831
P111 post RT stop	300	6.72466	0	0	0	-55.1443	0.0922153	898	1885
P111 post RT stop	301	11.9288	0	0	0	-97.8195	0.0444631	901	1888
P111 post RT stop	315	11.0615	0	0	0	-90.7078	0.0721483	943	1930
P111 post RT stop	367	12.8588	0	0	0	-105.446	0.064022	1099	2086
P111 post RT stop	386	9.73793	0	0	0	-79.854	0.0532354	1156	2143
P111 post RT stop	400	6.75397	0	0	0	-55.3846	0.0702654	1198	2185
P111 post RT stop	435	10.1631	0	3.14864	0	-83.3407	0.0638928	1303	2290
P111 post RT stop	444	15.6147	0	0	0	-128.045	0.0152697	1330	2317
P111 post RT stop	455	9.45732	0	0	0	-77.5529	0.0592549	1363	2350
P111 post RT stop	459	13.9528	0	0	0	-114.417	0.0505429	1375	2362
P111 post RT stop	479	6.62169	0	0	0	-54.2998	0.0962009	1435	2422
P111 post RT stop	491	12.8825	0	0	0	-105.64	0.0685031	1471	2458
P111 post RT stop	494	6.33434	0	0	0	-51.9435	0.0784726	1480	2467
