# Supplementary material for: Maize chlorotic mottle virus exhibits low divergence between differentiated regional sub-populations
Source: Sci Rep. 2018 Jan 19;8:1173. doi: 10.1038/s41598-018-19607-4 (PMC5775324; doi:10.1038/s41598-018-19607-4)
Supplement: Supplementary file 4 — Supplementary Dataset 4 [file 41598_2018_19607_MOESM4_ESM.csv]

Table S4	ARI sites � CP
				Sites
	Region	Country	Accession number	81
KS1	North America	USA	X14736.2	s
Nebraska	North America	USA	EU358605.1	s
MCMV_Porto_Severe_Ec	South America and Hawaii	Ecuador	MF510219	p
MCMV_Porto_Original_Ec	South America and Hawaii	Ecuador	MF510221	p
MCMV_Sta_Elena_Ec	South America and Hawaii	Ecuador	MF510222	p
Hawaii	South America and Hawaii	USA	MF510220	p
Yunnan	China	China	GU138674.1	p
Yunnan2	China	China	JQ982468.1	p
Yunnan11	China	China	KF010583.1	p
Yunnan3	China	China	JQ982470.1	p
Sichuan	China	China	JQ982470.1	p
NFU2	China	China	KJ782300.1	p
T1F4S3	Africa	Kenya	MF510223	p
T2F3S4	Africa	Kenya	MF510224	p
T1F3S2	Africa	Kenya	MF510225	p
T2F5S2	Africa	Kenya	MF510226	p
T1F1S1	Africa	Kenya	MF510227	p
T2F2S5	Africa	Kenya	MF510228	p
T1F7S3	Africa	Kenya	MF510229	p
T1F4S1	Africa	Kenya	MF510230	p
T1F7S1	Africa	Kenya	MF510231	p
T2F1S3	Africa	Kenya	MF510232	p
T2F2S4	Africa	Kenya	MF510233	p
T1F7S2	Africa	Kenya	MF510234	p
T1F6S2	Africa	Kenya	MF510235	p
T1F2S2	Africa	Kenya	MF510236	p
T1F3S1	Africa	Kenya	MF510237	p
T1F5S2	Africa	Kenya	MF510238	p
T2F5S1	Africa	Kenya	MF510239	p
T2F1S1	Africa	Kenya	MF510240	p
T1F8S3	Africa	Kenya	MF510241	p
T1F6S3	Africa	Kenya	MF510244	p
T1F5S3	Africa	Kenya	MF510245	p
T2F1S2	Africa	Kenya	MF510246	p
T1F8S2	Africa	Kenya	MF510247	p
IPA	Africa	Kenya	JX286709.1	p
T1F6S1	Africa	Kenya	MF510250	p
ANETF1S2	Africa	Ethiopia	KP798452	p
ANETF3S2	Africa	Ethiopia	KP798454	p
ANETF4S2	Africa	Ethiopia	MF510243	p
ANETF2S1	Africa	Ethiopia	KP798453	p
LETF2S1	Africa	Ethiopia	KP798455	p
M1	Africa	Ethiopia	KP772217.1	p
B1_S1	Africa	Rwanda	MF510242	p
B2_S2	Africa	Rwanda	MF510248	p
FERARWANDA	Africa	Rwanda	MF510249	p
IPARwanda3	Africa	Rwanda	KF744394.1	p
B3_S3	Africa	Rwanda	MF510251	p
Rwanda1	Africa	Rwanda	KP851970.3	p
