# Supplementary material for: Maize chlorotic mottle virus exhibits low divergence between differentiated regional sub-populations
Source: Sci Rep. 2018 Jan 19;8:1173. doi: 10.1038/s41598-018-19607-4 (PMC5775324; doi:10.1038/s41598-018-19607-4)
Supplement: Supplementary file 5 — Supplementary Dataset 5 [file 41598_2018_19607_MOESM5_ESM.csv]

Table S5	ARI sites � P7b
	Region	Country	Accession number	7
KS1	North America	USA	X14736.2	d
Nebraska	North America	USA	EU358605.1	d
MCMV_Porto_Severe_Ec	South America and Hawaii	Ecuador	MF510219	d
MCMV_Porto_Original_Ec	South America and Hawaii	Ecuador	MF510221	d
MCMV_Sta_Elena_Ec	South America and Hawaii	Ecuador	MF510222	d
Hawaii	South America and Hawaii	USA	MF510220	d
Yunnan	China	China	GU138674.1	d
Yunnan2	China	China	JQ982468.1	e
Yunnan11	China	China	KF010583.1	e
Yunnan3	China	China	JQ982470.1	e
Sichuan	China	China	JQ982470.1	e
NFU2	China	China	KJ782300.1	e
T1F4S3	Africa	Kenya	MF510223	e
T2F3S4	Africa	Kenya	MF510224	e
T1F3S2	Africa	Kenya	MF510225	e
T2F5S2	Africa	Kenya	MF510226	e
T1F1S1	Africa	Kenya	MF510227	e
T2F2S5	Africa	Kenya	MF510228	e
T1F7S3	Africa	Kenya	MF510229	e
T1F4S1	Africa	Kenya	MF510230	e
T1F7S1	Africa	Kenya	MF510231	e
T2F1S3	Africa	Kenya	MF510232	e
T2F2S4	Africa	Kenya	MF510233	e
T1F7S2	Africa	Kenya	MF510234	e
T1F6S2	Africa	Kenya	MF510235	e
T1F2S2	Africa	Kenya	MF510236	e
T1F3S1	Africa	Kenya	MF510237	e
T1F5S2	Africa	Kenya	MF510238	e
T2F5S1	Africa	Kenya	MF510239	e
T2F1S1	Africa	Kenya	MF510240	e
T1F8S3	Africa	Kenya	MF510241	e
T1F6S3	Africa	Kenya	MF510244	e
T1F5S3	Africa	Kenya	MF510245	e
T2F1S2	Africa	Kenya	MF510246	e
T1F8S2	Africa	Kenya	MF510247	e
IPA	Africa	Kenya	JX286709.1	e
T1F6S1	Africa	Kenya	MF510250	e
ANETF1S2	Africa	Ethiopia	KP798452	e
ANETF3S2	Africa	Ethiopia	KP798454	e
ANETF4S2	Africa	Ethiopia	MF510243	e
ANETF2S1	Africa	Ethiopia	KP798453	e
LETF2S1	Africa	Ethiopia	KP798455	e
M1	Africa	Ethiopia	KP772217.1	e
B1_S1	Africa	Rwanda	MF510242	e
B2_S2	Africa	Rwanda	MF510248	e
FERARWANDA	Africa	Rwanda	MF510249	e
IPARwanda3	Africa	Rwanda	KF744394.1	e
B3_S3	Africa	Rwanda	MF510251	e
Rwanda1	Africa	Rwanda	KP851970.3	e
