# Supplementary material for: Maize chlorotic mottle virus exhibits low divergence between differentiated regional sub-populations
Source: Sci Rep. 2018 Jan 19;8:1173. doi: 10.1038/s41598-018-19607-4 (PMC5775324; doi:10.1038/s41598-018-19607-4)
Supplement: Supplementary file 6 — Supplementary Dataset 6 [file 41598_2018_19607_MOESM6_ESM.csv]

Table S6	ARI sites � P31
Isolate	Region	Country	Accession number	75	76	101	119	120	148	171	180	193	200	206	210	217	218	223	228	232	236	238	240	251	252	257
KS1	North America	USA	X14736.2	r	f	d	d	t	k	p	p	r	v	r	r	p	n	n	i	s	a	l	r	f	p	p
Nebraska	North America	USA	EU358605.1	r	f	d	d	t	k	p	p	r	v	r	r	p	n	n	i	s	v	l	r	f	p	p
MCMV_Porto_Severe_Ec	South America and Hawaii	Ecuador	MF510219	*	f	d	n	t	r	h	p	k	a	q	h	l	n	s	t	s	a	p	r	f	p	p
MCMV_Porto_Original_Ec	South America and Hawaii	Ecuador	MF510221	*	f	d	d	t	r	h	p	k	a	q	h	p	n	s	t	s	a	p	r	f	p	p
MCMV_Sta_Elena_Ec	South America and Hawaii	Ecuador	MF510222	*	f	d	d	t	r	h	p	k	a	q	h	p	n	s	t	l	a	p	r	f	p	p
Hawaii	South America and Hawaii	USA	MF510220	*	f	d	d	t	r	h	p	k	a	q	h	l	n	n	t	l	a	p	r	f	p	p
Yunnan	China	China	GU138674.1	r	f	d	v	t	k	h	p	k	a	q	h	p	n	n	t	s	v	l	k	f	p	l
Yunnan2	China	China	JQ982468.1	r	i	n	n	a	k	h	p	k	a	q	h	p	n	n	t	s	a	l	k	s	p	l
Yunnan11	China	China	KF010583.1	r	i	n	n	a	k	h	p	k	a	q	h	p	n	n	t	s	a	l	k	f	p	l
Yunnan3	China	China	JQ982470.1	r	i	n	n	a	k	h	p	k	a	q	h	p	n	n	t	s	a	l	k	f	p	l
Sichuan	China	China	JQ982470.1	r	i	n	n	a	k	h	p	k	a	q	h	p	n	n	t	s	a	l	k	f	p	l
NFU2	China	China	KJ782300.1	r	i	n	n	a	k	h	p	k	a	q	h	l	n	n	t	s	a	l	k	s	p	l
T1F4S3	Africa	Kenya	MF510223	r	i	n	n	t	k	h	-	k	a	q	h	p	s	n	t	s	a	l	-	s	-	l
T2F3S4	Africa	Kenya	MF510224	r	i	n	n	t	k	h	-	k	a	q	h	p	s	n	t	s	a	l	-	s	q	l
T1F3S2	Africa	Kenya	MF510225	r	i	n	n	t	k	h	l	k	a	q	h	p	s	n	t	s	a	l	k	s	q	l
T2F5S2	Africa	Kenya	MF510226	r	i	n	n	t	k	h	l	k	a	q	h	p	s	n	t	s	a	l	k	s	q	l
T1F1S1	Africa	Kenya	MF510227	r	i	n	n	t	k	h	l	k	a	q	h	p	s	n	t	s	a	l	k	s	q	l
T2F2S5	Africa	Kenya	MF510228	r	i	n	n	t	k	h	l	k	a	q	h	p	s	n	t	s	a	l	k	s	q	l
T1F7S3	Africa	Kenya	MF510229	r	i	n	n	t	k	h	l	k	a	q	h	p	s	n	t	s	a	l	k	s	q	l
T1F4S1	Africa	Kenya	MF510230	r	i	n	n	t	k	h	l	k	a	q	h	p	s	n	t	s	a	l	k	s	q	l
T1F7S1	Africa	Kenya	MF510231	r	i	n	n	t	k	h	l	k	a	q	h	p	s	n	t	s	a	l	k	s	q	l
T2F1S3	Africa	Kenya	MF510232	r	i	n	n	t	k	h	l	k	a	q	h	p	s	n	t	s	a	l	k	s	q	l
T2F2S4	Africa	Kenya	MF510233	r	i	n	n	t	k	h	l	k	a	q	h	p	s	n	t	s	a	l	k	s	q	l
T1F7S2	Africa	Kenya	MF510234	r	i	n	n	t	k	h	l	k	a	q	h	p	s	n	t	s	a	l	r	s	q	l
T1F6S2	Africa	Kenya	MF510235	r	i	n	n	t	k	h	l	k	a	q	h	p	s	n	t	s	a	l	k	s	q	l
T1F2S2	Africa	Kenya	MF510236	r	i	n	n	t	k	h	l	k	a	q	h	p	s	n	t	s	a	l	k	s	q	l
T1F3S1	Africa	Kenya	MF510237	r	i	n	n	t	k	h	l	k	a	q	h	p	s	n	t	s	a	l	k	s	q	l
T1F5S2	Africa	Kenya	MF510238	r	i	n	n	t	k	h	l	k	a	q	h	p	s	n	t	s	a	l	k	s	q	l
T2F5S1	Africa	Kenya	MF510239	r	i	n	n	t	k	h	p	k	a	q	h	p	s	n	t	s	a	l	k	s	q	l
T2F1S1	Africa	Kenya	MF510240	r	i	n	n	t	k	h	l	k	a	q	h	p	s	n	t	s	a	l	k	s	q	l
T1F8S3	Africa	Kenya	MF510241	r	i	n	n	t	k	h	l	k	a	q	h	p	s	n	t	s	a	l	k	s	q	l
T1F6S3	Africa	Kenya	MF510244	r	i	n	n	t	k	h	l	k	a	q	h	p	s	n	t	s	a	-	k	s	q	l
T1F5S3	Africa	Kenya	MF510245	r	i	n	n	t	k	h	l	k	a	q	h	p	s	n	t	s	a	l	k	s	q	l
T2F1S2	Africa	Kenya	MF510246	r	i	n	n	t	k	h	l	k	a	q	h	p	s	n	t	s	a	l	k	s	q	l
T1F8S2	Africa	Kenya	MF510247	r	i	n	n	t	k	h	l	k	a	q	h	p	s	n	t	s	a	l	k	s	q	l
IPA	Africa	Kenya	JX286709.1	r	i	n	n	t	k	h	l	k	a	q	h	p	s	n	t	s	a	l	k	s	q	l
T1F6S1	Africa	Kenya	MF510250	r	i	n	n	t	k	h	l	k	a	q	h	p	s	n	t	s	a	l	k	y	q	l
ANETF1S2	Africa	Ethiopia	KP798452	r	i	n	n	t	k	h	l	k	a	q	h	p	s	n	t	s	a	l	k	s	q	l
ANETF3S2	Africa	Ethiopia	KP798454	r	i	n	n	t	k	h	l	k	a	q	h	p	s	n	t	s	a	l	k	s	q	l
ANETF4S2	Africa	Ethiopia	MF510243	r	i	n	n	t	k	h	l	k	a	q	h	p	s	n	t	s	a	l	k	s	q	l
ANETF2S1	Africa	Ethiopia	KP798453	r	i	n	n	t	k	h	l	k	a	q	h	p	s	n	t	s	a	l	k	s	q	l
LETF2S1	Africa	Ethiopia	KP798455	r	i	n	n	t	k	h	l	k	a	q	h	p	s	n	t	s	a	l	k	s	q	l
M1	Africa	Ethiopia	KP772217.1	r	i	n	n	t	k	h	l	k	a	q	h	p	s	n	t	s	a	l	k	s	q	l
B1_S1	Africa	Rwanda	MF510242	r	i	n	n	t	k	h	l	k	a	q	h	p	s	n	t	s	a	l	k	s	q	l
B2_S2	Africa	Rwanda	MF510248	r	i	n	n	t	k	h	l	k	a	q	h	p	s	n	t	s	a	l	k	s	q	l
FERARWANDA	Africa	Rwanda	MF510249	r	i	n	n	t	k	h	l	k	a	q	h	p	s	n	t	s	a	l	k	s	q	l
IPARwanda3	Africa	Rwanda	KF744394.1	r	i	n	n	t	k	h	l	k	a	q	h	p	s	n	t	s	a	l	k	s	q	l
B3_S3	Africa	Rwanda	MF510251	r	i	n	n	t	k	h	l	k	a	q	h	p	s	n	t	s	a	l	k	s	q	l
Rwanda1	Africa	Rwanda	KP851970.3	r	i	n	n	t	k	h	l	k	a	q	h	p	s	n	t	s	a	l	k	s	q	l
