# Supplementary material for: Maize chlorotic mottle virus exhibits low divergence between differentiated regional sub-populations
Source: Sci Rep. 2018 Jan 19;8:1173. doi: 10.1038/s41598-018-19607-4 (PMC5775324; doi:10.1038/s41598-018-19607-4)
Supplement: Supplementary file 7 — Supplementary Dataset 7 [file 41598_2018_19607_MOESM7_ESM.csv]

Table S7	ARI sites � P32
	Region	Country	Accession number	60	65	88	110	124	128	209	224	231	247	248	254	285
KS1	North America	USA	X14736.2	v	n	v	i	f	n	c	y	e	g	a	i	s
Nebraska	North America	USA	EU358605.1	v	n	v	i	s	n	c	y	e	g	a	i	s
MCMV_Porto_Severe_Ec	South America and Hawaii	Ecuador	MF510219	v	n	i	v	a	d	r	f	e	g	a	i	s
MCMV_Porto_Original_Ec	South America and Hawaii	Ecuador	MF510221	v	n	i	i	a	d	r	f	e	g	a	i	s
MCMV_Sta_Elena_Ec	South America and Hawaii	Ecuador	MF510222	v	n	i	i	a	d	r	f	e	g	a	i	s
Hawaii	South America and Hawaii	USA	MF510220	v	n	i	v	a	d	r	f	e	g	a	i	s
Yunnan	China	China	GU138674.1	v	s	v	i	a	d	r	f	e	g	t	i	s
Yunnan2	China	China	JQ982468.1	v	s	v	i	a	d	r	f	k	r	t	v	s
Yunnan11	China	China	KF010583.1	v	s	v	i	a	d	r	f	k	r	t	v	s
Yunnan3	China	China	JQ982470.1	v	n	v	i	a	d	r	f	e	g	t	v	p
Sichuan	China	China	JQ982470.1	v	s	v	i	a	d	r	f	e	g	t	v	p
NFU2	China	China	KJ782300.1	v	n	v	i	a	d	r	f	e	g	a	v	s
T1F4S3	Africa	Kenya	MF510223	a	n	v	i	a	d	r	f	e	g	t	v	s
T2F3S4	Africa	Kenya	MF510224	a	n	v	i	a	d	r	f	e	g	t	v	s
T1F3S2	Africa	Kenya	MF510225	a	n	v	i	a	d	r	f	e	g	t	v	s
T2F5S2	Africa	Kenya	MF510226	a	n	v	i	a	d	r	f	e	g	t	v	s
T1F1S1	Africa	Kenya	MF510227	a	n	v	i	a	d	r	f	e	g	t	v	s
T2F2S5	Africa	Kenya	MF510228	a	n	v	i	a	d	r	f	e	g	t	v	s
T1F7S3	Africa	Kenya	MF510229	a	n	v	i	a	d	-	f	e	g	t	v	s
T1F4S1	Africa	Kenya	MF510230	a	n	v	i	a	d	r	f	e	g	t	v	s
T1F7S1	Africa	Kenya	MF510231	a	n	v	i	a	d	-	f	e	g	t	v	s
T2F1S3	Africa	Kenya	MF510232	a	n	v	i	a	d	r	f	e	g	t	v	s
T2F2S4	Africa	Kenya	MF510233	a	n	v	i	a	d	r	f	e	g	t	v	s
T1F7S2	Africa	Kenya	MF510234	a	n	v	i	a	d	r	f	e	g	t	v	s
T1F6S2	Africa	Kenya	MF510235	a	n	v	i	a	d	r	f	e	g	t	v	s
T1F2S2	Africa	Kenya	MF510236	a	n	v	i	a	d	r	f	e	g	t	v	s
T1F3S1	Africa	Kenya	MF510237	a	n	v	i	a	d	r	f	e	g	t	v	s
T1F5S2	Africa	Kenya	MF510238	a	n	v	i	a	d	r	f	e	g	t	v	s
T2F5S1	Africa	Kenya	MF510239	a	n	v	i	a	d	r	f	e	g	t	v	s
T2F1S1	Africa	Kenya	MF510240	a	n	v	i	a	d	r	f	e	g	t	v	s
T1F8S3	Africa	Kenya	MF510241	a	n	v	i	a	d	r	f	e	g	t	v	s
T1F6S3	Africa	Kenya	MF510244	a	n	v	i	a	d	r	f	e	g	t	v	s
T1F5S3	Africa	Kenya	MF510245	a	n	v	i	a	d	r	f	e	g	t	v	s
T2F1S2	Africa	Kenya	MF510246	a	n	v	i	a	d	r	f	e	g	t	v	s
T1F8S2	Africa	Kenya	MF510247	a	n	v	i	a	d	r	f	e	g	t	v	s
IPA	Africa	Kenya	JX286709.1	a	n	v	i	a	d	r	f	e	g	t	v	s
T1F6S1	Africa	Kenya	MF510250	a	n	v	i	a	d	r	f	e	g	t	v	s
ANETF1S2	Africa	Ethiopia	KP798452	a	n	v	i	a	-	r	f	e	g	t	v	s
ANETF3S2	Africa	Ethiopia	KP798454	a	n	v	i	a	d	r	f	e	g	t	v	s
ANETF4S2	Africa	Ethiopia	MF510243	a	n	v	i	a	d	r	f	e	g	t	v	s
ANETF2S1	Africa	Ethiopia	KP798453	a	n	v	i	a	d	r	f	e	g	t	v	s
LETF2S1	Africa	Ethiopia	KP798455	a	n	v	i	a	d	r	f	e	g	t	v	s
M1	Africa	Ethiopia	KP772217.1	a	n	v	i	a	d	r	f	e	g	t	v	s
B1_S1	Africa	Rwanda	MF510242	a	n	v	i	a	d	r	f	e	g	t	v	s
B2_S2	Africa	Rwanda	MF510248	a	n	v	i	a	d	r	f	e	g	t	v	s
FERARWANDA	Africa	Rwanda	MF510249	a	n	v	i	a	d	r	f	e	g	t	v	s
IPARwanda3	Africa	Rwanda	KF744394.1	a	n	v	i	a	d	r	f	e	g	t	v	s
B3_S3	Africa	Rwanda	MF510251	a	n	v	i	a	d	r	f	e	g	t	v	s
Rwanda1	Africa	Rwanda	KP851970.3	a	n	v	i	a	d	r	f	e	g	t	v	s
