# Supplementary material for: Maize chlorotic mottle virus exhibits low divergence between differentiated regional sub-populations
Source: Sci Rep. 2018 Jan 19;8:1173. doi: 10.1038/s41598-018-19607-4 (PMC5775324; doi:10.1038/s41598-018-19607-4)
Supplement: Supplementary file 8 — Supplementary Dataset 8 [file 41598_2018_19607_MOESM8_ESM.csv]

Table S8	ARI sites � P50
	Region	Country	Accession number	17	43	54	59	65	69	80	83	103	117	118	124	170	190	195	218	350	390
KS1	North America	USA	X14736.2	t	q	y	m	q	k	a	r	k	n	f	r	i	r	a	i	h	e
Nebraska	North America	USA	EU358605.1	t	q	y	m	q	k	a	r	k	n	h	r	i	r	a	i	h	e
MCMV_Porto_Severe_Ec	South America and Hawaii	Ecuador	MF510219	t	q	y	m	q	k	v	k	r	k	h	r	t	q	v	f	h	e
MCMV_Porto_Original_Ec	South America and Hawaii	Ecuador	MF510221	t	q	y	m	q	k	v	k	r	k	h	r	t	q	v	f	h	d
MCMV_Sta_Elena_Ec	South America and Hawaii	Ecuador	MF510222	t	q	y	m	q	r	v	r	r	r	h	r	t	q	v	f	h	d
Hawaii	South America and Hawaii	USA	MF510220	t	q	y	m	q	k	v	k	r	k	h	r	t	q	v	f	h	e
Yunnan	China	China	GU138674.1	t	r	y	v	r	k	v	k	r	r	h	k	t	q	v	f	q	e
Yunnan2	China	China	JQ982468.1	t	r	y	v	r	e	v	k	r	r	h	k	t	q	v	f	q	e
Yunnan11	China	China	KF010583.1	t	r	y	v	r	e	v	k	r	r	h	k	t	q	v	f	q	e
Yunnan3	China	China	JQ982470.1	t	r	y	m	r	k	v	k	r	r	h	k	t	q	v	f	q	e
Sichuan	China	China	JQ982470.1	t	r	y	v	r	k	v	k	r	r	h	k	t	q	v	f	q	e
NFU2	China	China	KJ782300.1	t	r	y	m	r	k	v	r	r	r	r	r	t	q	v	f	q	e
T1F4S3	Africa	Kenya	MF510223	m	r	h	m	r	k	v	k	r	r	h	k	t	q	v	f	q	e
T2F3S4	Africa	Kenya	MF510224	m	r	h	m	r	k	v	k	r	r	h	k	t	q	v	f	q	e
T1F3S2	Africa	Kenya	MF510225	m	r	h	m	r	k	v	k	r	r	h	k	t	q	v	f	q	e
T2F5S2	Africa	Kenya	MF510226	m	r	h	m	-	k	-	k	r	r	h	k	t	q	v	f	q	e
T1F1S1	Africa	Kenya	MF510227	m	r	h	m	r	k	v	k	r	r	h	k	t	q	v	f	q	e
T2F2S5	Africa	Kenya	MF510228	m	r	h	m	r	k	v	k	r	r	h	k	t	q	v	f	q	e
T1F7S3	Africa	Kenya	MF510229	m	r	h	m	r	k	v	k	r	r	h	k	t	q	v	f	q	e
T1F4S1	Africa	Kenya	MF510230	m	r	h	m	r	k	v	k	r	r	h	k	t	q	v	f	q	e
T1F7S1	Africa	Kenya	MF510231	m	r	h	m	r	k	v	k	r	r	h	k	t	q	v	f	q	e
T2F1S3	Africa	Kenya	MF510232	m	r	h	m	r	k	v	k	r	r	h	k	t	q	v	f	q	e
T2F2S4	Africa	Kenya	MF510233	m	r	h	m	r	k	v	k	r	r	h	k	t	q	v	f	q	e
T1F7S2	Africa	Kenya	MF510234	m	r	h	m	r	k	v	k	r	r	h	k	t	q	v	f	q	e
T1F6S2	Africa	Kenya	MF510235	m	r	h	m	r	k	v	k	r	r	h	k	t	q	v	f	q	e
T1F2S2	Africa	Kenya	MF510236	m	r	h	m	r	k	v	k	r	r	h	k	t	q	v	f	q	e
T1F3S1	Africa	Kenya	MF510237	m	r	h	m	r	k	v	k	r	r	h	k	t	q	v	f	q	e
T1F5S2	Africa	Kenya	MF510238	m	r	h	m	r	e	v	k	r	r	h	k	t	q	v	f	q	e
T2F5S1	Africa	Kenya	MF510239	m	r	h	m	r	k	v	k	r	r	h	k	t	q	v	f	q	e
T2F1S1	Africa	Kenya	MF510240	m	r	h	m	r	k	v	k	r	r	h	k	t	q	v	f	q	e
T1F8S3	Africa	Kenya	MF510241	m	r	h	m	r	k	v	k	r	r	h	k	t	q	v	f	q	e
T1F6S3	Africa	Kenya	MF510244	m	r	h	m	r	k	v	k	r	r	h	k	t	q	v	f	q	e
T1F5S3	Africa	Kenya	MF510245	m	r	h	m	r	k	v	k	r	r	h	k	t	q	v	f	q	e
T2F1S2	Africa	Kenya	MF510246	m	r	h	m	r	k	v	k	r	r	h	k	t	q	v	f	q	e
T1F8S2	Africa	Kenya	MF510247	m	r	h	m	r	k	v	k	r	r	h	k	t	q	v	f	q	e
IPA	Africa	Kenya	JX286709.1	m	r	h	m	r	k	v	k	r	r	h	k	t	q	v	f	q	e
T1F6S1	Africa	Kenya	MF510250	m	r	h	m	r	k	v	k	r	r	h	k	t	q	v	f	q	e
ANETF1S2	Africa	Ethiopia	KP798452	m	r	h	m	r	-	v	k	r	r	h	k	t	q	v	f	q	e
ANETF3S2	Africa	Ethiopia	KP798454	m	r	h	m	r	k	v	k	r	r	h	k	t	q	v	f	q	e
ANETF4S2	Africa	Ethiopia	MF510243	m	r	h	m	r	k	v	k	r	r	h	k	t	q	v	f	q	e
ANETF2S1	Africa	Ethiopia	KP798453	m	r	h	m	r	k	v	k	r	r	h	k	t	q	v	f	q	e
LETF2S1	Africa	Ethiopia	KP798455	m	r	h	m	r	k	v	k	r	r	h	k	t	q	v	f	q	e
M1	Africa	Ethiopia	KP772217.1	m	r	h	m	r	k	v	k	r	r	h	k	t	q	v	f	q	e
B1_S1	Africa	Rwanda	MF510242	m	r	h	m	r	k	v	k	r	r	h	k	t	q	v	f	q	e
B2_S2	Africa	Rwanda	MF510248	m	r	h	m	r	k	v	k	r	r	h	k	t	q	v	f	q	e
FERARWANDA	Africa	Rwanda	MF510249	m	r	h	m	r	k	v	k	r	r	h	k	t	q	v	f	q	e
IPARwanda3	Africa	Rwanda	KF744394.1	m	r	h	m	r	k	v	k	r	r	h	k	t	q	v	f	q	e
B3_S3	Africa	Rwanda	MF510251	m	r	h	m	r	k	v	k	r	r	h	k	t	q	v	f	q	e
Rwanda1	Africa	Rwanda	KP851970.3	m	r	h	m	r	k	v	k	r	r	h	k	t	q	v	f	q	e
