# Supplementary material for: Maize chlorotic mottle virus exhibits low divergence between differentiated regional sub-populations
Source: Sci Rep. 2018 Jan 19;8:1173. doi: 10.1038/s41598-018-19607-4 (PMC5775324; doi:10.1038/s41598-018-19607-4)
Supplement: Supplementary file 9 — Supplementary Dataset 9 [file 41598_2018_19607_MOESM9_ESM.csv]

Table S9	ARI sites � P111
	Region	Country	Accession number	508	533	688	767	870	933
KS1	North America	USA	X14736.2	d	n	s	l	t	k
Nebraska	North America	USA	EU358605.1	d	n	s	l	t	k
MCMV_Porto_Severe_Ec	South America and Hawaii	Ecuador	MF510219	n	d	s	l	a	r
MCMV_Porto_Original_Ec	South America and Hawaii	Ecuador	MF510221	n	n	s	l	t	r
MCMV_Sta_Elena_Ec	South America and Hawaii	Ecuador	MF510222	n	n	s	l	t	r
Hawaii	South America and Hawaii	USA	MF510220	n	d	s	l	t	r
Yunnan	China	China	GU138674.1	n	n	t	m	a	r
Yunnan2	China	China	JQ982468.1	n	n	t	l	a	r
Yunnan11	China	China	KF010583.1	n	n	t	m	a	r
Yunnan3	China	China	JQ982470.1	n	n	t	m	a	r
Sichuan	China	China	JQ982470.1	n	n	t	l	a	r
NFU2	China	China	KJ782300.1	n	n	t	l	s	r
T1F4S3	Africa	Kenya	MF510223	n	n	t	l	a	r
T2F3S4	Africa	Kenya	MF510224	n	n	t	l	a	r
T1F3S2	Africa	Kenya	MF510225	n	n	t	l	a	r
T2F5S2	Africa	Kenya	MF510226	n	n	t	l	a	r
T1F1S1	Africa	Kenya	MF510227	n	n	t	l	a	r
T2F2S5	Africa	Kenya	MF510228	n	n	t	l	a	r
T1F7S3	Africa	Kenya	MF510229	n	n	t	l	a	r
T1F4S1	Africa	Kenya	MF510230	n	n	t	l	a	r
T1F7S1	Africa	Kenya	MF510231	n	n	t	l	a	r
T2F1S3	Africa	Kenya	MF510232	n	n	t	l	a	r
T2F2S4	Africa	Kenya	MF510233	n	n	t	l	a	r
T1F7S2	Africa	Kenya	MF510234	n	n	t	l	a	r
T1F6S2	Africa	Kenya	MF510235	n	n	t	l	a	r
T1F2S2	Africa	Kenya	MF510236	n	n	t	l	a	r
T1F3S1	Africa	Kenya	MF510237	n	n	t	l	a	r
T1F5S2	Africa	Kenya	MF510238	n	n	t	l	a	r
T2F5S1	Africa	Kenya	MF510239	n	n	t	l	a	r
T2F1S1	Africa	Kenya	MF510240	n	n	t	l	a	r
T1F8S3	Africa	Kenya	MF510241	n	n	t	l	a	r
T1F6S3	Africa	Kenya	MF510244	n	n	t	l	a	r
T1F5S3	Africa	Kenya	MF510245	n	n	t	l	a	r
T2F1S2	Africa	Kenya	MF510246	n	n	t	l	a	r
T1F8S2	Africa	Kenya	MF510247	n	n	t	l	a	r
IPA	Africa	Kenya	JX286709.1	n	n	t	l	a	r
T1F6S1	Africa	Kenya	MF510250	n	n	t	l	a	r
ANETF1S2	Africa	Ethiopia	KP798452	n	n	t	l	a	r
ANETF3S2	Africa	Ethiopia	KP798454	n	n	t	l	a	r
ANETF4S2	Africa	Ethiopia	MF510243	n	n	t	l	a	r
ANETF2S1	Africa	Ethiopia	KP798453	n	n	t	l	a	r
LETF2S1	Africa	Ethiopia	KP798455	n	n	t	l	a	r
M1	Africa	Ethiopia	KP772217.1	n	n	t	l	a	r
B1_S1	Africa	Rwanda	MF510242	n	n	t	l	a	r
B2_S2	Africa	Rwanda	MF510248	n	n	t	l	a	r
FERARWANDA	Africa	Rwanda	MF510249	n	n	t	l	a	r
IPARwanda3	Africa	Rwanda	KF744394.1	n	n	t	l	a	r
B3_S3	Africa	Rwanda	MF510251	n	n	t	l	a	r
Rwanda1	Africa	Rwanda	KP851970.3	n	n	t	l	a	r
